# Supplementary material for: Deletion of Cd44 Inhibits Metastasis Formation of Liver Cancer in Nf2-Mutant Mice
Source: Cells. 2023 Apr 26;12(9):1257. doi: 10.3390/cells12091257 (PMC10177437; doi:10.3390/cells12091257)
Supplement: Supplementary file 1 [file cells-12-01257-s001.zip]

Archive with 9 entries (9 files):
- Figure S1.pdf
- Figure S2.pdf
- Figure S3.pdf
- Figure S4.pdf
- Figure S5.pdf
- Figure S6.pdf
- Figure S7.pdf
- Figure S8.pdf
- Table S1.pdf
